# Supplementary material for: Two hymenopteran egg sac associates of the tent-web orbweaving spider, Cyrtophoracitricola (Forskål, 1775) (Araneae, Araneidae)
Source: Zookeys. 2019 Sep 2;874:1–18. doi: 10.3897/zookeys.874.36656 (PMC6733805; doi:10.3897/zookeys.874.36656)
Supplement: XML Treatment for Philolema palanichamyi [file zookeys.874.36656-treatment1.xml]

<!DOCTYPE tp:taxon-treatment
  PUBLIC "-//TaxonX//DTD Taxonomic Treatment Publishing DTD v0 20100105//EN" "tax-treatment-NSO.dtd">
<tp:taxon-treatment xmlns:tp="http://www.plazi.org/taxpub"><tp:treatment-meta><kwd-group><label>Taxon classification</label><kwd><named-content xmlns:xlink="http://www.w3.org/1999/xlink" content-type="kingdom">Animalia</named-content></kwd><kwd><named-content xmlns:xlink="http://www.w3.org/1999/xlink" content-type="order">Hymenoptera</named-content></kwd><kwd><named-content xmlns:xlink="http://www.w3.org/1999/xlink" content-type="family">Eurytomidae</named-content></kwd></kwd-group><mixed-citation publication-type="journal"><person-group><name><surname>Chuang</surname><given-names>Angela</given-names></name><name><surname>Gates</surname><given-names>Michael W.</given-names></name><name><surname>Grinsted</surname><given-names>Lena</given-names></name><name><surname>Askew</surname><given-names>Richard</given-names></name><name><surname>Leppanen</surname><given-names>Christy</given-names></name></person-group><article-title>Two hymenopteran egg sac associates of the tent-web orbweaving spider, <italic><tp:taxon-name><tp:taxon-name-part taxon-name-part-type="genus" reg="Cyrtophora">Cyrtophora</tp:taxon-name-part> <tp:taxon-name-part taxon-name-part-type="species" reg="citricola">citricola</tp:taxon-name-part></tp:taxon-name></italic> (Forskål, 1775) (<tp:taxon-name><tp:taxon-name-part taxon-name-part-type="order">Araneae</tp:taxon-name-part></tp:taxon-name>, <tp:taxon-name><tp:taxon-name-part taxon-name-part-type="family">Araneidae</tp:taxon-name-part></tp:taxon-name>)</article-title><source>Zookeys</source><day>02</day><month>9</month><year>2019</year><volume>874</volume><fpage>1</fpage><lpage>18</lpage><pub-id pub-id-type="doi">10.3897/zookeys.874.36656</pub-id></mixed-citation></tp:treatment-meta><tp:nomenclature><tp:taxon-name><object-id xmlns:xlink="http://www.w3.org/1999/xlink" content-type="arpha" xlink:type="simple">9A480597130D5328976CEB2F801CE3CA</object-id>
            <tp:taxon-name-part taxon-name-part-type="genus" reg="Philolema">Philolema</tp:taxon-name-part>
            <tp:taxon-name-part taxon-name-part-type="species" reg="palanichamyi">palanichamyi</tp:taxon-name-part>
          </tp:taxon-name><tp:taxon-authority>Narendran</tp:taxon-authority><xref ref-type="fig" rid="F4">Figs 7</xref><xref ref-type="fig" rid="F5">–16</xref></tp:nomenclature><tp:treatment-sec sec-type="description" id="SECID0ENCAG"><title>Re-description.</title><p>Based on female holotype (Fig. <xref ref-type="fig" rid="F4">7</xref>; Fig. <xref ref-type="fig" rid="F4">8</xref>: female from specimens reared during this study, not used in re-description). Length 2.2 mm. Body black except the following: scape, pedicel, apex femur, apex and base tibia (yellowish brown to brown), tarsus (golden), flagellum, mid coxa, femur, and tibia (brown). Ovipositor sheaths brown. Wings hyaline, setation pale. Venation golden.</p><fig id="F4" position="float" orientation="portrait"><object-id xmlns:xlink="http://www.w3.org/1999/xlink" content-type="doi" xlink:type="simple">10.3897/zookeys.874.36656.figures7-8</object-id><object-id xmlns:xlink="http://www.w3.org/1999/xlink" content-type="arpha" xlink:type="simple">2A179AAE19B0524A93851784F6F3066F</object-id><label>Figures 7–8.</label><caption><p><italic><tp:taxon-name><tp:taxon-name-part taxon-name-part-type="genus" reg="Philolema">Philolema</tp:taxon-name-part> <tp:taxon-name-part taxon-name-part-type="species" reg="palanichamyi">palanichamyi</tp:taxon-name-part></tp:taxon-name></italic><bold>7</bold> female holotype <bold>8</bold> female habitus. Scale bars: 1 mm.</p></caption><graphic xmlns:xlink="http://www.w3.org/1999/xlink" xlink:href="zookeys-874-001-g004.jpg" position="float" orientation="portrait" xlink:type="simple" id="oo_329922.jpg"><uri content-type="original_file" xlink:type="simple">https://binary.pensoft.net/fig/329922</uri></graphic></fig><p><bold><italic>Head</italic></bold> (Fig. <xref ref-type="fig" rid="F5">9</xref>). 1.43× as broad as long, broader than mesosoma. Eye 1.08× as long as malar space. <abbrev xmlns:xlink="http://www.w3.org/1999/xlink" xlink:title="posterior ocellar line" id="ABBRID0ECEAG" xlink:type="simple">POL</abbrev> 2.0× as large as <abbrev xmlns:xlink="http://www.w3.org/1999/xlink" xlink:title="ocular ocellar line" id="ABBRID0EGEAG" xlink:type="simple">OOL</abbrev>; the latter 1.88× as large as <abbrev xmlns:xlink="http://www.w3.org/1999/xlink" xlink:title="posterior ocellar diameter" id="ABBRID0EKEAG" xlink:type="simple">POD</abbrev>. Malar space 0.93× as long as width of oral fossa and equal to height of eyes. Distance between toruli 1.0× their own diameter. Adscrobal area subequal in width to acarinate antennal scrobes. Lower face striate, clypeus emarginate. Malar space with groove in dorsal half below eye, continuous with striation. Gena striate to umbilicate.</p><fig id="F5" position="float" orientation="portrait"><object-id xmlns:xlink="http://www.w3.org/1999/xlink" content-type="doi" xlink:type="simple">10.3897/zookeys.874.36656.figures9-16</object-id><object-id xmlns:xlink="http://www.w3.org/1999/xlink" content-type="arpha" xlink:type="simple">B660EF2BF5F15621B0FF3694BF200C4D</object-id><label>Figures 9–16.</label><caption><p><italic><tp:taxon-name><tp:taxon-name-part taxon-name-part-type="genus" reg="Philolema">Philolema</tp:taxon-name-part> <tp:taxon-name-part taxon-name-part-type="species" reg="palanichamyi">palanichamyi</tp:taxon-name-part></tp:taxon-name></italic><bold>9</bold> female, anterior head <bold>10</bold> female antenna <bold>11</bold> female dorsal mesosoma <bold>12</bold> female mesosoma, lateral <bold>13</bold> female ventral mesosoma <bold>14</bold> female fore wing <bold>15</bold> female petiole <bold>16</bold> male antenna.</p></caption><graphic xmlns:xlink="http://www.w3.org/1999/xlink" xlink:href="zookeys-874-001-g005.jpg" position="float" orientation="portrait" xlink:type="simple" id="oo_329923.jpg"><uri content-type="original_file" xlink:type="simple">https://binary.pensoft.net/fig/329923</uri></graphic></fig><p><bold><italic>Antenna</italic></bold> (Fig. <xref ref-type="fig" rid="F5">10</xref>). Scape linear, 3.0× as long as broad. Pedicel short, 1.29× as long as broad. Funicle 6-segmented, setae decumbent. Fu<sub>1</sub> 1.30× as long as broad, Fu<sub>2</sub> just longer than broad, Fu<sub>3–5</sub> quadrate. Funiculars with single row <abbrev xmlns:xlink="http://www.w3.org/1999/xlink" xlink:title="multiporous plate sensilla" id="ABBRID0EHGAG" xlink:type="simple">LS</abbrev>. Clava 2-segmented, 1.80× as long as broad; bearing also the same pattern of <abbrev xmlns:xlink="http://www.w3.org/1999/xlink" xlink:title="multiporous plate sensilla" id="ABBRID0ELGAG" xlink:type="simple">LS</abbrev> as for the funiculars; segments fused, bearing two rows of <abbrev xmlns:xlink="http://www.w3.org/1999/xlink" xlink:title="multiporous plate sensilla" id="ABBRID0EPGAG" xlink:type="simple">LS</abbrev>.</p><p><bold><italic>Mesosoma</italic></bold> (Figs <xref ref-type="fig" rid="F5">11</xref>–<xref ref-type="fig" rid="F5">13</xref>). 1.71× as long as broad. Pronotal collar 3.60× as broad as long; mesoscutum 1.25× as broad as long; mesoscutellum 1.33× as long as broad. Mesosoma dorsally umbilicate, interstices coriaceous. Notauli shallow, crenulate. <!--PageBreak -->Puncturation of mesoscutellum somewhat sparser than that of mid lobe of mesoscutum; mesoscutellum overhanging postscutellum. Axillar grooves crenulate, shallow. Postscutellum punctured mesally. Propodeum sloping at an angle of about 80° with main axis of mesosoma, evidently convex from side to side, with incomplete areolate stripe mesally delimited submedian ridges, on either side irregularly areolate; setation fine, erect and proclinate between the spiracles, dense very long and reclinate laterally; spiracle elliptic at posterior margin of metanotum. Tegula umbilicate. Prepectus with lateral panel glabrous. Mesopectus anteriorly depressed as scrobes to receive forecoxae, <!--PageBreak --><!--PageBreak -->mesodiscrimen produced as beak-like prominence (Fig. <xref ref-type="fig" rid="F5">13</xref>, red arrow), scrobes glabrous anteriorly becoming coriaceous, adscrobal area umbilicate dorsally, coriaceous below; mesepisternum with femoral scrobe finely and densely reticulate; mesepimeron reticulate-carinate on ventral 1/3, with longitudinal carinae in dorsal 2/3. Metepimeron umbilicate, setae dense and long. Mesotrochantinal plate entirely sclerotized, its anterior carinate margin emarginate at mesofurcal pit. Metepisternum with lateral lobes anterad metacoxal foramina that overhang metafurcal pits.</p><p><bold><italic>Legs</italic></bold> (Fig. <xref ref-type="fig" rid="F5">13</xref>). Procoxa depressed anteriorly with diagonal carina delimiting depression (Fig. <xref ref-type="fig" rid="F5">13</xref>, blue arrow). Mesocoxa without lamella. Metacoxa bare dorsobasally, mostly coriaceous to finely reticulate.</p><p><bold><italic>Forewing</italic></bold> (Fig. <xref ref-type="fig" rid="F5">14</xref>). Setation fine and pale making wing appear sparsely setose, <abbrev xmlns:xlink="http://www.w3.org/1999/xlink" xlink:title="marginal venation" id="ABBRID0EFIAG" xlink:type="simple">MV</abbrev>:<abbrev xmlns:xlink="http://www.w3.org/1999/xlink" xlink:title="postmarginal" id="ABBRID0EJIAG" xlink:type="simple">PMV</abbrev>:<abbrev xmlns:xlink="http://www.w3.org/1999/xlink" xlink:title="stigmal venation" id="ABBRID0ENIAG" xlink:type="simple">STG</abbrev> as 20:25:19. Stigma with line of four sensilla placodea; parastigma bearing 3 adjacent sensilla placodea forming a triangle. Cubital and basal folds setose; basal cell with 3–6 irregularly distributed setae.</p><p><bold><italic>Petiole</italic></bold> (Fig. <xref ref-type="fig" rid="F5">15</xref>). In dorsal view just longer than broad, carinate anteriorly and produced anterolaterally as angulate processes, surface rugulose.</p><p><bold><italic>Gaster.</italic></bold> Smooth dorsally, very faintly alutaceous laterally, just shorter than mesosoma, Gt4 longest tergum, ~2.0× as long as Gt<sub>3</sub>. Gt<sub>1</sub> and Gt<sub>2</sub> asetose, Gt<sub>3</sub> and Gt<sub>4</sub> with a few setae dorsolaterally [some appear to have been abraded], Gt<sub>5</sub> and Gt<sub>6</sub> and syntergum more densely setose.</p><p><bold>Male</bold> (Figs <xref ref-type="fig" rid="F5">16</xref>–<xref ref-type="fig" rid="F6">18</xref>). Similar to female in color and sculpture, differing in form of antenna and metasoma as below.</p><fig id="F6" position="float" orientation="portrait"><object-id xmlns:xlink="http://www.w3.org/1999/xlink" content-type="doi" xlink:type="simple">10.3897/zookeys.874.36656.figures17-19</object-id><object-id xmlns:xlink="http://www.w3.org/1999/xlink" content-type="arpha" xlink:type="simple">19ACE1BB29EC5225B4BA9A39EA893D2E</object-id><label>Figures 17–19.</label><caption><p><italic><tp:taxon-name><tp:taxon-name-part taxon-name-part-type="genus" reg="Philolema">Philolema</tp:taxon-name-part> <tp:taxon-name-part taxon-name-part-type="species" reg="palanichamyi">palanichamyi</tp:taxon-name-part></tp:taxon-name></italic><bold>17</bold> male petiole, lateral <bold>18</bold> male petiole, dorsal <bold>19</bold> Dissected <italic><tp:taxon-name><tp:taxon-name-part taxon-name-part-type="genus" reg="Cyrtophora">C.</tp:taxon-name-part> <tp:taxon-name-part taxon-name-part-type="species" reg="citricola">citricola</tp:taxon-name-part></tp:taxon-name></italic> egg sac, blue arrow = dried, consumed spider eggs, red arrow = dead <italic><tp:taxon-name><tp:taxon-name-part taxon-name-part-type="genus" reg="Philolema">Ph.</tp:taxon-name-part> <tp:taxon-name-part taxon-name-part-type="species" reg="palanichamyi">palanichamyi</tp:taxon-name-part></tp:taxon-name></italic>.</p></caption><graphic xmlns:xlink="http://www.w3.org/1999/xlink" xlink:href="zookeys-874-001-g006.jpg" position="float" orientation="portrait" xlink:type="simple" id="oo_329924.jpg"><uri content-type="original_file" xlink:type="simple">https://binary.pensoft.net/fig/329924</uri></graphic></fig><p><bold><italic>Antenna</italic></bold> (Fig. <xref ref-type="fig" rid="F5">16</xref>). Scape 2.11× as long as broad, with smooth surface on protuberant ventral plaque bearing pores (visible under high magnification only) on apical two thirds. Pedicel 1.50× as long as broad. Funicle 5-segmented with funiculars progressively shortening, each funicular with two whorls of long setae and a single row of <abbrev xmlns:xlink="http://www.w3.org/1999/xlink" xlink:title="multiporous plate sensilla" id="ABBRID0E3LAG" xlink:type="simple">LS</abbrev> visible; F<sub>1–3</sub> asymmetric themselves progressively shortening; Fu<sub>4–5</sub> symmetric, subquadrate. Clava 2-segmented, 2.30× as long as broad.</p><p><bold><italic>Petiole</italic></bold> (Figs <xref ref-type="fig" rid="F6">17</xref>, <xref ref-type="fig" rid="F6">18</xref>). 1.66× as long as broad, slightly carinate anteriorly, its surface reticulate.</p><p><bold><italic>Gaster.</italic></bold> Smooth dorsally, very faintly alutaceous laterally, somewhat shorter than mesosoma, Gt4 longest tergum, ~1.25× as long as Gt3. Gt1 and Gt2 asetose, Gt3 and Gt4 with a few setae dorsolaterally [some appear to have been abraded], Gt5 and Gt6 and syntergum more densely setose.</p><p><bold><italic>Variation.</italic></bold> Specimens vary greatly in size from approximately 0.8–2.5 mm total length. Prominence and extent of morphological characters diminishes with decreasing body size; for example, general body sculpture is less apparent in small specimens.</p></tp:treatment-sec><tp:treatment-sec sec-type="material" id="SECID0EBNAG"><title>Material examined.</title><p><bold>Holotype</bold>, ♀: INDIA: Timadu, Palani, 1992, coll. Palanichamy, Host <italic><tp:taxon-name><tp:taxon-name-part taxon-name-part-type="genus" reg="Cyrtophora">Cyrtophora</tp:taxon-name-part> <tp:taxon-name-part taxon-name-part-type="species" reg="cicatrosa">cicatrosa</tp:taxon-name-part></tp:taxon-name></italic> (spider); <bold>holotype</bold>, <italic><tp:taxon-name><tp:taxon-name-part taxon-name-part-type="genus" reg="Desantisca">Desantisca</tp:taxon-name-part> <tp:taxon-name-part taxon-name-part-type="species" reg="palanichamyi">palanichamyi</tp:taxon-name-part></tp:taxon-name></italic> ♀, sp. nov., det. Narendran 1983; B.M. TYPE HYM 5.3060; NHMUK013455729 (<named-content xmlns:xlink="http://www.w3.org/1999/xlink" content-type="dwc:institutional_code" xlink:type="simple">BMNH</named-content>). <bold>Paratype</bold>, ♂: INDIA: Timadu, Palani, 1992, coll. Palanichamy, Host <italic><tp:taxon-name><tp:taxon-name-part taxon-name-part-type="genus" reg="Cyrtophora">Cyrtophora</tp:taxon-name-part> <tp:taxon-name-part taxon-name-part-type="species" reg="cicatrosa">cicatrosa</tp:taxon-name-part></tp:taxon-name></italic> (spider); <bold>paratype</bold>; <italic><tp:taxon-name><tp:taxon-name-part taxon-name-part-type="genus" reg="Desantisca">Desantisca</tp:taxon-name-part> <tp:taxon-name-part taxon-name-part-type="species" reg="palanichamyi">palanichamyi</tp:taxon-name-part></tp:taxon-name></italic> ♂ sp. nov., det. Narendran 1983 (<named-content xmlns:xlink="http://www.w3.org/1999/xlink" content-type="dwc:institutional_code" xlink:type="simple">USNM</named-content>). <bold>Other material</bold>, SPAIN: Murcia: Murcia, 5.VI.2016, <named-content xmlns:xlink="http://www.w3.org/1999/xlink" content-type="dwc:verbatimCoordinates" xlink:type="simple"><named-content content-type="geo-json" specific-use="{&#34;type&#34;:&#34;Point&#34;,&#34;coordinates&#34;:[-1.206330,37.917600]}" id="NCID0EKPAG" xlink:type="simple">37.9176N -1.20633W</named-content></named-content>, A. Chuang, Lot #593 (88 ♀♀, 15 ♂♂), Lot#971-16 (6 ♀♀); Málaga: Mál<!--PageBreak -->aga, 8.VI.2016, <named-content xmlns:xlink="http://www.w3.org/1999/xlink" content-type="dwc:verbatimCoordinates" xlink:type="simple"><named-content content-type="geo-json" specific-use="{&#34;type&#34;:&#34;Point&#34;,&#34;coordinates&#34;:[-4.404860,36.737050]}" id="NCID0EUPAG" xlink:type="simple">36.73705N -4.40486W</named-content></named-content>, A. Chuang, Lot #609-1 (108 ♀♀, 25 ♂♂), Lot#956-16 (7 ♀♀), Lot #615 (16 ♀♀, 3 ♂♂); Cádiz: Cádiz, 13.VI.2016, <named-content xmlns:xlink="http://www.w3.org/1999/xlink" content-type="dwc:verbatimCoordinates" xlink:type="simple"><named-content content-type="geo-json" specific-use="{&#34;type&#34;:&#34;Point&#34;,&#34;coordinates&#34;:[-5.886500,36.313010]}" id="NCID0E3PAG" xlink:type="simple">36.31301N -5.8865W</named-content></named-content>, A. Chuang, Lot #627-1 (27 ♀♀, 4 ♂♂); Cádiz, 16.VI.2016, <named-content xmlns:xlink="http://www.w3.org/1999/xlink" content-type="dwc:verbatimCoordinates" xlink:type="simple"><named-content content-type="geo-json" specific-use="{&#34;type&#34;:&#34;Point&#34;,&#34;coordinates&#34;:[-6.074800,36.295520]}" id="NCID0EEQAG" xlink:type="simple">36.29552N -6.0748W</named-content></named-content>, A. Chuang, Lot #637-4 (14 ♀♀, 2 ♂♂), Lot#926-1 (8 ♀♀, 1 ♂); Tenerife: <named-content xmlns:xlink="http://www.w3.org/1999/xlink" content-type="dwc:verbatimCoordinates" xlink:type="simple"><named-content content-type="geo-json" specific-use="{&#34;type&#34;:&#34;Point&#34;,&#34;coordinates&#34;:[-16.648300,28.076080]}" id="NCID0EMQAG" xlink:type="simple">28.07608N -16.6483W</named-content></named-content>, Lot#899-A (15 ♀♀, 4 ♂). All deposited in <named-content xmlns:xlink="http://www.w3.org/1999/xlink" content-type="dwc:institutional_code" xlink:type="simple">USNM</named-content>.</p></tp:treatment-sec><tp:treatment-sec sec-type="Recognition" id="SECID0EWQAG"><title>Recognition.</title><p>This species can be distinguished from the widespread <italic><tp:taxon-name><tp:taxon-name-part taxon-name-part-type="genus" reg="Philolema">Philolema</tp:taxon-name-part> <tp:taxon-name-part taxon-name-part-type="species" reg="latrodecti">latrodecti</tp:taxon-name-part></tp:taxon-name></italic> Fullaway, 1953 by the suberect flagellar setation (females only, adpressed in <italic><tp:taxon-name><tp:taxon-name-part taxon-name-part-type="genus" reg="Philolema">Ph.</tp:taxon-name-part> <tp:taxon-name-part taxon-name-part-type="species" reg="palanichamyi">palanichamyi</tp:taxon-name-part></tp:taxon-name></italic>) and smaller ventral plaque (males only, less than half the depth seen in <italic><tp:taxon-name><tp:taxon-name-part taxon-name-part-type="genus" reg="Philolema">Ph.</tp:taxon-name-part> <tp:taxon-name-part taxon-name-part-type="species" reg="palanichamyi">palanichamyi</tp:taxon-name-part></tp:taxon-name></italic>). Usually, the sculpture of the tegula is much more distinct in <italic><tp:taxon-name><tp:taxon-name-part taxon-name-part-type="genus" reg="Philolema">Philolema</tp:taxon-name-part> <tp:taxon-name-part taxon-name-part-type="species" reg="latrodecti">latrodecti</tp:taxon-name-part></tp:taxon-name></italic>. Also, <italic><tp:taxon-name><tp:taxon-name-part taxon-name-part-type="genus" reg="Philolema">Ph.</tp:taxon-name-part> <tp:taxon-name-part taxon-name-part-type="species" reg="palanichamyi">palanichamyi</tp:taxon-name-part></tp:taxon-name></italic> is known only from the eggs of <italic><tp:taxon-name><tp:taxon-name-part taxon-name-part-type="genus" reg="Cyrtophora">Cyrtophora</tp:taxon-name-part></tp:taxon-name></italic> spp. while <italic><tp:taxon-name><tp:taxon-name-part taxon-name-part-type="genus" reg="Philolema">Ph.</tp:taxon-name-part> <tp:taxon-name-part taxon-name-part-type="species" reg="latrodecti">latrodecti</tp:taxon-name-part></tp:taxon-name></italic> is known only from the eggs of <italic><tp:taxon-name><tp:taxon-name-part taxon-name-part-type="genus" reg="Latrodectus">Latrodectus</tp:taxon-name-part></tp:taxon-name></italic> spp.</p></tp:treatment-sec><tp:treatment-sec sec-type="biology" id="SECID0EMTAG"><title>Biology.</title><p>Egg predator (Fig. <xref ref-type="fig" rid="F6">17</xref>) of <italic><tp:taxon-name><tp:taxon-name-part taxon-name-part-type="genus" reg="Cyrtophora">Cyrtophora</tp:taxon-name-part></tp:taxon-name></italic> spp. (<tp:taxon-name><tp:taxon-name-part taxon-name-part-type="order">Araneae</tp:taxon-name-part></tp:taxon-name>, <tp:taxon-name><tp:taxon-name-part taxon-name-part-type="family">Araneidae</tp:taxon-name-part></tp:taxon-name>).</p><!--PageBreak --><sec sec-type="Pediobius species group pyrgo" id="SECID0EIUAG"><title><tp:taxon-name><tp:taxon-name-part taxon-name-part-type="genus" reg="Pediobius">Pediobius</tp:taxon-name-part></tp:taxon-name> species group <tp:taxon-name><tp:taxon-name-part taxon-name-part-type="genus" reg="Pediobius"/><tp:taxon-name-part taxon-name-part-type="species" reg="pyrgo">pyrgo</tp:taxon-name-part></tp:taxon-name></title><p>We examined 4♀♀ and 3♂♂ of a <italic><tp:taxon-name><tp:taxon-name-part taxon-name-part-type="genus" reg="Pediobius">Pediobius</tp:taxon-name-part></tp:taxon-name></italic> species reared from <italic><tp:taxon-name><tp:taxon-name-part taxon-name-part-type="genus" reg="Cyrtophora">C.</tp:taxon-name-part> <tp:taxon-name-part taxon-name-part-type="species" reg="citricola">citricola</tp:taxon-name-part></tp:taxon-name></italic> egg sacs collected by AC on Tenerife in the Canary Islands in May 2018. These specimens closely resemble material identified as <italic><tp:taxon-name><tp:taxon-name-part taxon-name-part-type="genus" reg="Pediobius">Pe.</tp:taxon-name-part> <tp:taxon-name-part taxon-name-part-type="species" reg="pyrgo">pyrgo</tp:taxon-name-part></tp:taxon-name></italic> (Walker) from England and elsewhere in Europe reared from lepidopteran hosts as primary or very often secondary parasitoids. Only small and probably insignificant differences could be found. It seems best to regard the <italic><tp:taxon-name><tp:taxon-name-part taxon-name-part-type="genus" reg="Pediobius">Pediobius</tp:taxon-name-part></tp:taxon-name></italic> material reared from <italic><tp:taxon-name><tp:taxon-name-part taxon-name-part-type="genus" reg="Cyrtophora">Cyrtophora</tp:taxon-name-part></tp:taxon-name></italic> egg sacs collected in Tenerife as probably <italic><tp:taxon-name><tp:taxon-name-part taxon-name-part-type="genus" reg="Pediobius">Pe.</tp:taxon-name-part> <tp:taxon-name-part taxon-name-part-type="species" reg="pyrgo">pyrgo</tp:taxon-name-part></tp:taxon-name></italic> until more material is available for morphological and molecular analyses.</p><p>As currently understood, <italic><tp:taxon-name><tp:taxon-name-part taxon-name-part-type="genus" reg="Pediobius">Pe.</tp:taxon-name-part> <tp:taxon-name-part taxon-name-part-type="species" reg="pyrgo">pyrgo</tp:taxon-name-part></tp:taxon-name></italic> has been reported from an unusually broad range of primary hosts (<xref ref-type="bibr" rid="B40">Noyes 2018</xref>) that it attacks directly or as a facultative hyperparasitoid. <tp:taxon-name><tp:taxon-name-part taxon-name-part-type="order">Lepidoptera</tp:taxon-name-part></tp:taxon-name> are the most frequently recorded hosts, but <tp:taxon-name><tp:taxon-name-part taxon-name-part-type="order">Dermaptera</tp:taxon-name-part></tp:taxon-name>, <tp:taxon-name><tp:taxon-name-part taxon-name-part-type="order">Diptera</tp:taxon-name-part></tp:taxon-name>, and <tp:taxon-name><tp:taxon-name-part taxon-name-part-type="order">Hymenoptera</tp:taxon-name-part></tp:taxon-name> have also been reported. Larvae or pupae from thirteen families of <tp:taxon-name><tp:taxon-name-part taxon-name-part-type="order">Lepidoptera</tp:taxon-name-part></tp:taxon-name>, including leaf-miners, web spinners, case-bearers, as well as exposed feeders are known as hosts. However, in many instances it is their parasitoids that are attacked by <italic><tp:taxon-name><tp:taxon-name-part taxon-name-part-type="genus" reg="Pediobius">Pe.</tp:taxon-name-part> <tp:taxon-name-part taxon-name-part-type="species" reg="pyrgo">pyrgo</tp:taxon-name-part></tp:taxon-name></italic>, especially ichneumonoid <tp:taxon-name><tp:taxon-name-part taxon-name-part-type="order">Hymenoptera</tp:taxon-name-part></tp:taxon-name> but also other chalcidoids (<tp:taxon-name><tp:taxon-name-part taxon-name-part-type="family">Eulophidae</tp:taxon-name-part></tp:taxon-name>, <tp:taxon-name><tp:taxon-name-part taxon-name-part-type="family">Pteromalidae</tp:taxon-name-part></tp:taxon-name>).</p><p><italic><tp:taxon-name><tp:taxon-name-part taxon-name-part-type="genus" reg="Pediobius">Pediobius</tp:taxon-name-part> <tp:taxon-name-part taxon-name-part-type="species" reg="pyrgo">pyrgo</tp:taxon-name-part></tp:taxon-name></italic> is a solitary or slightly gregarious endoparasitoid of larvae and pupae, and it has been described as a koinobiont larva/pupal parasitoid of <italic><tp:taxon-name><tp:taxon-name-part taxon-name-part-type="genus" reg="Leucoptera">Leucoptera</tp:taxon-name-part></tp:taxon-name></italic> (Lep., <tp:taxon-name><tp:taxon-name-part taxon-name-part-type="family">Lyonetiidae</tp:taxon-name-part></tp:taxon-name>) (<xref ref-type="bibr" rid="B37">Mey 1993</xref>). It is widespread in the Palaearctic and Oriental regions with a few New World records from North, South, and Central America. <xref ref-type="bibr" rid="B46">Schoeninger et al. (2015)</xref> record <italic><tp:taxon-name><tp:taxon-name-part taxon-name-part-type="genus" reg="Pediobius">Pe.</tp:taxon-name-part> <tp:taxon-name-part taxon-name-part-type="species" reg="pyrgo">pyrgo</tp:taxon-name-part></tp:taxon-name></italic> as associated with <italic><tp:taxon-name><tp:taxon-name-part taxon-name-part-type="genus" reg="Latrodectus">Latrodectus</tp:taxon-name-part></tp:taxon-name></italic> eggs sacs in South America, and <italic><tp:taxon-name><tp:taxon-name-part taxon-name-part-type="genus" reg="Pediobius">Pe.</tp:taxon-name-part> <tp:taxon-name-part taxon-name-part-type="species" reg="brachycerus">brachycerus</tp:taxon-name-part></tp:taxon-name></italic> (Thomson) and a few other species of <italic><tp:taxon-name><tp:taxon-name-part taxon-name-part-type="genus" reg="Pediobius">Pediobius</tp:taxon-name-part></tp:taxon-name></italic> are known to be associated with spider egg sacs (<xref ref-type="bibr" rid="B7">Bouček 1965</xref>; <xref ref-type="bibr" rid="B40">Noyes 2018</xref>), but these do not belong to the species group <italic><tp:taxon-name><tp:taxon-name-part taxon-name-part-type="genus" reg="Pediobius"/><tp:taxon-name-part taxon-name-part-type="species" reg="pyrgo">pyrgo</tp:taxon-name-part></tp:taxon-name></italic>.</p></sec></tp:treatment-sec><ref-list><ref id="B40"><mixed-citation xmlns:xlink="http://www.w3.org/1999/xlink" xlink:type="simple"><person-group><name name-style="western"><surname>Noyes</surname><given-names>JS</given-names></name></person-group> (<year>2018</year>) Universal <tp:taxon-name><tp:taxon-name-part taxon-name-part-type="superfamily">Chalcidoidea</tp:taxon-name-part></tp:taxon-name> Database. World Wide Web electronic publication. <ext-link xlink:type="simple" ext-link-type="uri" xlink:href="http://www.nhm.ac.uk/chalcidoids">http://www.nhm.ac.uk/chalcidoids</ext-link></mixed-citation></ref><ref id="B37"><mixed-citation xmlns:xlink="http://www.w3.org/1999/xlink" xlink:type="simple"><person-group><name name-style="western"><surname>Mey</surname><given-names>W</given-names></name></person-group> (<year>1993</year>) <article-title>Zur Parasitierung der Pfennigminiermotte, <italic><tp:taxon-name><tp:taxon-name-part taxon-name-part-type="genus">Leucoptera</tp:taxon-name-part> <tp:taxon-name-part taxon-name-part-type="species">malifoliella</tp:taxon-name-part></tp:taxon-name></italic> (Costa), (Lep., <tp:taxon-name><tp:taxon-name-part taxon-name-part-type="family">Lyonetiidae</tp:taxon-name-part></tp:taxon-name>) im Havelländischen Obstbaugebiet.</article-title><source>Journal of Applied Entomology</source><volume>115</volume>: <fpage>329</fpage>–<lpage>341</lpage>. <ext-link xlink:type="simple" ext-link-type="doi" xlink:href="10.1111/j.1439-0418.1993.tb00399.x">https://doi.org/10.1111/j.1439-0418.1993.tb00399.x</ext-link></mixed-citation></ref><ref id="B46"><mixed-citation xmlns:xlink="http://www.w3.org/1999/xlink" xlink:type="simple"><person-group><name name-style="western"><surname>Schoeninger</surname><given-names>K</given-names></name><name name-style="western"><surname>de Pádua</surname><given-names>DG</given-names></name><name name-style="western"><surname>Salvatierra</surname><given-names>L</given-names></name><name name-style="western"><surname>de Oliveira</surname><given-names>LM</given-names></name></person-group> (<year>2015</year>) <article-title>First Record of <italic><tp:taxon-name><tp:taxon-name-part taxon-name-part-type="genus">Pediobius</tp:taxon-name-part> <tp:taxon-name-part taxon-name-part-type="species">pyrgo</tp:taxon-name-part></tp:taxon-name></italic> Walker (<tp:taxon-name><tp:taxon-name-part taxon-name-part-type="order">Hymenoptera</tp:taxon-name-part></tp:taxon-name>: <tp:taxon-name><tp:taxon-name-part taxon-name-part-type="family">Eulophidae</tp:taxon-name-part></tp:taxon-name>) in South America and its emergence from egg sacs of <italic><tp:taxon-name><tp:taxon-name-part taxon-name-part-type="genus">Latrodectus</tp:taxon-name-part> <tp:taxon-name-part taxon-name-part-type="species">geometricus</tp:taxon-name-part></tp:taxon-name></italic> CL Koch (<tp:taxon-name><tp:taxon-name-part taxon-name-part-type="order">Araneae</tp:taxon-name-part></tp:taxon-name>: <tp:taxon-name><tp:taxon-name-part taxon-name-part-type="family">Theridiidae</tp:taxon-name-part></tp:taxon-name>).</article-title><source>Entomo Brasilis</source><volume>8</volume>(<issue>1</issue>): <fpage>79</fpage>–<lpage>81</lpage>. <ext-link xlink:type="simple" ext-link-type="doi" xlink:href="10.12741/ebrasilis.v8i1.470">https://doi.org/10.12741/ebrasilis.v8i1.470</ext-link></mixed-citation></ref><ref id="B7"><mixed-citation xmlns:xlink="http://www.w3.org/1999/xlink" xlink:type="simple"><person-group><name name-style="western"><surname>Bouček</surname><given-names>Z</given-names></name></person-group> (<year>1965</year>) <article-title>Studies of European <tp:taxon-name><tp:taxon-name-part taxon-name-part-type="family">Eulophidae</tp:taxon-name-part></tp:taxon-name>, IV: <italic><tp:taxon-name><tp:taxon-name-part taxon-name-part-type="genus">Pediobius</tp:taxon-name-part></tp:taxon-name></italic> Walk. and two allied genera (<tp:taxon-name><tp:taxon-name-part taxon-name-part-type="order">Hymenoptera</tp:taxon-name-part></tp:taxon-name>).</article-title><source>Acta Entomologica Musei Nationalis Pragae</source><volume>36</volume>: <fpage>5</fpage>–<lpage>90</lpage>.</mixed-citation></ref></ref-list></tp:taxon-treatment>
